# Supplementary material for: Modifications of Phase Morphology, Physical Properties, and Burning Anti-Dripping Performance of Compatibilized Poly(butylene succinate)/High-Density Polyethylene Blend by Adding Nanofillers
Source: Polymers (Basel). 2023 Nov 13;15(22):4393. doi: 10.3390/polym15224393 (PMC10675091; doi:10.3390/polym15224393)
Supplement: Supplementary file 1 [file polymers-15-04393-s001.zip]

Archive with 6 entries (6 files):
- S7E3.mp4
- S7E3M.mp4
- S7E3MA3.mp4
- S7E3MB3.mp4
- S7E3MG3 .mp4
- S7E3MT3.mp4
